# Supplementary material for: Oral contraceptives cause evolutionarily novel increases in hormone exposure: A risk factor for breast cancer
Source: Evol Med Public Health. 2017 Jun 5;2017(1):97–108. doi: 10.1093/emph/eox009 (PMC5494186; doi:10.1093/emph/eox009)
Supplement: Supplementary Data [file eox009_supp.zip]

Archive with 5 entries (5 files):
- Supplementary Table 3.docx
- Supplementary Table 4.docx
- SI_refs.docx
- Supplementary Table 1.docx
- Supplementary Table 2.docx
